# Supplementary material for: Hybrid Bio-Based Silicone Coatings with Anti-adhesive Properties
Source: Materials (Basel). 2023 Feb 7;16(4):1381. doi: 10.3390/ma16041381 (PMC9961570; doi:10.3390/ma16041381)
Supplement: Supplementary file 1 [file materials-16-01381-s001.zip]

Archive with 1 entries (1 files):
- materials-2111242-supplementary.pdf
